# Supplementary material for: MIKC-type MADS-box transcription factor OsMADS31 positively regulates salinity tolerance in rice
Source: Front Plant Sci. 2025 Sep 4;16:1628305. doi: 10.3389/fpls.2025.1628305 (PMC12443732; doi:10.3389/fpls.2025.1628305)
Supplement: Supplementary file 2 [file Table1.xlsx]

## Sheet: Supplementary Table 1
osmads31-1F	cagtggtctcatgcaGTGATTGTGTTCTCAGGCACgttttagag
osmads31-1R	cagtggtctcaaaacGCACCCGTTTTGAGGAGATGtgc
osmads31-2F	TTGAAAATCCGACAAACCGCCAAG
osmads31-2R	AGAACGATTTTGGGTTAATGAAAGT
OsMADS31OE-F	aacacgggggactttgcaacATGGGGCGTGGGAGAGTAGAG
OsMADS31OE-R	tttaccctcagatctaccatCCACAGCCGAAGAACGTAGCCATGG
OsMADS31GUS-F	accgcctgcaggtctatagaTTTGCCATTTCATGTTCTCTACAATTCAATTTGCAGG
OsMADS31GUS-R	gatctaccatggtcaagttgTGATCAGGTTGGTGCTTCTTTCCTCC
OsMADS31pYES2-F	cttaagtccggagctagctctagaATGGGGCGTGGGAGAGTAG
OsMADS31pYES2-R	actccctgaagcggccgctgtacaCCACAGCCGAAGAACGTAGCCATG
Hyg-F	ACGGTGTCGTCCATCACAGTTTGCC
Hyg-R	TTCCGGAAGTGCTTGACATTGGGGA

## Sheet: Supplementary Table 2
Actin-F	AACCAGCTGAGGCCCAAGA
Actin-R	ACGATTGATTTAACCAGTCCATGA
OsMADS31-F	GAACAACAGGCTTAGGATCATC
OsMADS31-R	TGTACAGAGAAAACTCAATCTGC

## Sheet: Supplementary Table 3
WT-vs-KO (Salt) Differentially expressed genes
id	log2(fc)	PValue	FDR
Os10g0208500	3.37414	1.08165e-157	3.58969e-153
Os04g0344100	3.26381	5.78796e-108	9.60425e-104
MSTRG.28929	2.21856	2.49452e-105	2.75952e-101
Os01g0382000	3.53685	2.56281e-101	2.1263e-97
Os09g0537700	-2.51582	9.97015e-99	6.61759e-95
Os11g0303800	2.01193	9.11189e-97	5.03994e-93
MSTRG.16716	2.30904	2.49178e-84	1.18136e-80
Os01g0615100	2.01725	5.85761e-80	2.42996e-76
Os08g0508000	1.96626	5.91088e-76	2.1796e-72
Os03g0115800	8.80701	1.44601e-75	4.79889e-72
Os10g0204400	-4.60741	1.12631e-70	3.39808e-67
Os01g0537250	2.93211	1.79007e-70	4.95059e-67
Os03g0168100	1.87994	1.41275e-68	3.60654e-65
Os04g0659300	2.4943	1.07715e-66	2.55337e-63
MSTRG.10672	1.82252	1.54171e-66	3.41097e-63
MSTRG.6115	1.91395	2.01408e-66	4.17758e-63
Os04g0150300	2.91925	3.68451e-63	7.19282e-60
Os10g0450900	1.85291	7.76491e-61	1.43163e-57
Os11g0428800	-2.436	2.46695e-57	4.30899e-54
Os05g0542500	1.53094	4.82302e-57	8.00307e-54
Os07g0162450	7.50357	4.39318e-56	6.94269e-53
Os09g0538000	-2.51045	4.97506e-52	7.50488e-49
Os11g0454300	1.4747	9.80699e-51	1.41506e-47
Os03g0426350	2.39843	8.26774e-50	1.14326e-46
Os04g0150500	3.42752	9.62659e-50	1.27791e-46
Os09g0344500	2.35938	1.76989e-49	2.25912e-46
Os03g0226200	-2.32882	4.08691e-49	5.02342e-46
Os05g0582500	1.945	7.8826e-48	9.34286e-45
MSTRG.21937	1.74145	2.12129e-47	2.42756e-44
Os11g0286800	-2.3599	3.61837e-46	4.00276e-43
Os11g0539200	-1.89407	9.58564e-46	1.02619e-42
MSTRG.20665	4.91638	6.15871e-45	6.38716e-42
Os01g0106400	-2.04453	1.07221e-44	1.07829e-41
Os05g0373900	1.58658	4.05733e-44	3.96031e-41
Os03g0197100	-1.13389	1.06841e-43	1.01307e-40
Os05g0227600	-1.04741	6.75344e-43	6.22573e-40
Os04g0570500	-2.67396	2.09901e-42	1.8827e-39
Os11g0687200	-2.11703	6.07825e-42	5.30839e-39
Os03g0299700	9.18732	9.49659e-42	8.08111e-39
Os01g0124000	-1.67679	1.53349e-41	1.2723e-38
Os05g0548900	-1.47276	2.01345e-41	1.62977e-38
Os04g0583900	1.84737	4.49675e-41	3.55318e-38
Os05g0563600	-1.09498	2.31557e-38	1.78713e-35
Os03g0233900	-2.73287	5.28401e-38	3.98546e-35
Os03g0371000	5.88345	1.08251e-37	7.9834e-35
Os02g0285300	-1.90811	1.72414e-37	1.24389e-34
MSTRG.31368	3.44601	7.37176e-37	5.20525e-34
MSTRG.36975	1.49095	7.61765e-37	5.26681e-34
Os08g0169100	2.01737	1.55003e-36	1.04981e-33
Os08g0496700	3.7608	2.57364e-36	1.70823e-33
Os08g0139700	-1.57946	6.7168e-36	4.37079e-33
Os12g0218100	-1.57784	7.5812e-36	4.83841e-33
Os03g0561400	1.80953	8.46725e-36	5.30193e-33
Os04g0127300	-1.5065	1.60278e-35	9.85026e-33
MSTRG.31442	5.38819	7.66019e-35	4.62216e-32
Os10g0340301	1.96959	9.916e-35	5.87647e-32
Os11g0303600	2.38062	1.31273e-34	7.64311e-32
Os07g0677100	-2.62679	2.36001e-34	1.35037e-31
Os07g0677200	-1.09403	2.09082e-33	1.13751e-30
Os01g0123900	-1.38039	5.77679e-33	3.09217e-30
Os05g0469800	-4.08972	7.3398e-33	3.86644e-30
Os01g0615050	1.56598	9.60148e-33	4.97882e-30
Os04g0342100	1.99364	1.21886e-32	6.22311e-30
Os06g0681200	1.26956	1.81238e-32	9.11325e-30
Os02g0772100	6.49072	2.40155e-32	1.18955e-29
Os09g0518000	1.36618	2.90246e-32	1.41653e-29
Os11g0147150	1.65165	2.22786e-31	1.05623e-28
Os06g0567900	-1.18474	2.48248e-31	1.16037e-28
Os01g0611000	-1.20727	5.36704e-31	2.47383e-28
Os12g0569500	-1.0395	6.53712e-31	2.93172e-28
Os04g0598200	-1.00658	8.91144e-31	3.94325e-28
MSTRG.21684	2.12289	1.3993e-30	6.11034e-28
MSTRG.28920	1.26858	2.33801e-30	1.00768e-27
Os01g0944100	1.11925	2.64779e-30	1.12657e-27
Os08g0387050	1.63695	1.1605e-29	4.87511e-27
Os02g0811800	-3.716	2.61278e-29	1.08388e-26
Os11g0451700	1.48715	2.97254e-29	1.2179e-26
Os04g0511200	1.18373	4.32935e-29	1.73106e-26
Os10g0563700	-1.26864	5.38655e-29	2.12814e-26
Os01g0348900	1.32764	6.87619e-29	2.65349e-26
Os11g0645400	-1.38374	7.50016e-29	2.86101e-26
Os04g0556400	1.97893	1.18176e-28	4.45671e-26
Os02g0332450	1.48827	1.36062e-28	5.07358e-26
Os01g0511100	1.12591	1.72206e-28	6.35001e-26
Os06g0157000	1.16109	2.29662e-28	8.37559e-26
Os05g0573700	-1.05973	4.01651e-28	1.43329e-25
MSTRG.36629	1.41691	4.91469e-28	1.73515e-25
Os02g0321900	-1.02306	5.90074e-28	2.06134e-25
Os03g0432100	-3.21466	6.92052e-28	2.39241e-25
Os01g0100700	-1.00457	7.3755e-28	2.52341e-25
Os07g0604600	-5.28378	1.41697e-27	4.75001e-25
Os03g0105600	-1.39477	2.83766e-27	9.23268e-25
MSTRG.26882	1.8593	3.93985e-27	1.26943e-24
Os08g0503000	-1.78316	5.29104e-27	1.6884e-24
Os07g0511400	6.69858	6.84773e-27	2.10422e-24
MSTRG.29793	2.57791	1.93285e-26	5.72729e-24
Os12g0503000	-1.18128	5.36367e-26	1.56144e-23
Os04g0614500	2.63315	6.79768e-26	1.96169e-23
Os08g0556900	1.40097	8.85529e-26	2.5118e-23
Os06g0547400	1.42468	4.46517e-25	1.2138e-22
Os03g0361700	-4.57114	4.49866e-25	1.2138e-22
Os03g0149200	-1.26847	4.59882e-25	1.23081e-22
Os11g0181200	1.55144	5.51666e-25	1.46465e-22
Os05g0468800	1.17761	8.86924e-25	2.31767e-22
MSTRG.28711	1.58743	2.27427e-24	5.67491e-22
Os06g0662550	1.35473	2.46092e-24	6.09482e-22
Os01g0597600	-2.88956	3.53254e-24	8.51419e-22
MSTRG.34769	1.5887	3.54042e-24	8.51419e-22
Os12g0257600	1.36113	4.32464e-24	1.02516e-21
MSTRG.13430	1.63588	5.66143e-24	1.31389e-21
Os08g0136300	-3.75957	6.09149e-24	1.40388e-21
Os09g0491100	-1.1658	1.23128e-23	2.76097e-21
MSTRG.10767	1.57293	1.98695e-23	4.42557e-21
Os02g0121700	-3.67904	2.28615e-23	5.02453e-21
Os03g0826900	2.66546	2.81335e-23	6.1024e-21
Os06g0698300	1.10224	3.04854e-23	6.52722e-21
Os07g0590700	-1.37227	4.38512e-23	9.26937e-21
Os04g0486950	1.14366	4.71182e-23	9.89691e-21
Os01g0609300	1.39328	5.20759e-23	1.08695e-20
Os06g0696600	1.2441	5.71529e-23	1.18546e-20
Os01g0876400	1.09573	6.19319e-23	1.27661e-20
Os01g0282800	-1.18411	1.21496e-22	2.4437e-20
Os07g0129300	1.87131	1.34071e-22	2.68038e-20
Os12g0231000	-1.64257	2.15003e-22	4.22208e-20
Os06g0591400	-1.10354	2.61319e-22	5.07158e-20
Os03g0693700	2.07071	3.9173e-22	7.51465e-20
Os01g0160800	1.11329	5.07139e-22	9.67266e-20
Os11g0213000	1.85229	6.19043e-22	1.16728e-19
Os04g0107600	-1.56653	7.80801e-22	1.45575e-19
Os01g0306800	-1.00879	7.99908e-22	1.48305e-19
Os05g0586600	1.28546	9.62362e-22	1.76452e-19
Os12g0197100	-2.93199	1.47188e-21	2.64039e-19
Os02g0244100	1.57657	1.5256e-21	2.72204e-19
Os07g0526400	-1.35946	1.54457e-21	2.74116e-19
Os05g0176000	-1.00456	1.80569e-21	3.18752e-19
Os03g0149300	-1.82279	2.24309e-21	3.93869e-19
Os09g0501200	-1.11185	4.07483e-21	7.08019e-19
Os03g0279200	-1.0571	4.17734e-21	7.22049e-19
Os03g0841100	1.2237	5.20714e-21	8.86201e-19
MSTRG.3776	1.66685	5.52728e-21	9.35886e-19
Os04g0121100	-2.93931	5.61015e-21	9.45097e-19
Os04g0612700	-4.60249	6.9288e-21	1.13835e-18
Os06g0104400	-1.00679	7.31115e-21	1.19525e-18
Os02g0685200	1.68282	8.7255e-21	1.40569e-18
Os07g0296000	1.42894	1.09706e-20	1.74202e-18
Os03g0843800	-4.96417	1.26242e-20	1.99504e-18
Os03g0831500	-1.00379	1.52713e-20	2.35725e-18
Os08g0507702	1.45529	1.64277e-20	2.52402e-18
Os01g0800500	1.3104	1.74496e-20	2.66132e-18
Os04g0445700	-1.53632	1.74818e-20	2.66132e-18
Os09g0452900	1.23061	1.96991e-20	2.98518e-18
Os07g0550500	1.19865	2.88673e-20	4.29606e-18
Os01g0385400	1.43051	3.0705e-20	4.54914e-18
MSTRG.31937	1.91681	3.2843e-20	4.82284e-18
MSTRG.21462	-3.33271	3.48017e-20	5.05998e-18
Os07g0192000	1.00962	3.49154e-20	5.05998e-18
Os08g0192900	-1.03077	3.53286e-20	5.09761e-18
Os03g0230300	1.00486	4.63219e-20	6.65491e-18
Os12g0478200	1.34466	5.62873e-20	7.98294e-18
Os06g0250600	1.12614	6.93929e-20	9.79976e-18
Os01g0726700	-1.36608	7.25804e-20	1.02065e-17
Os08g0113100	-1.00893	7.80715e-20	1.09323e-17
Os01g0850100	1.0181	1.11318e-19	1.5393e-17
MSTRG.31611	2.04727	1.21658e-19	1.6753e-17
Os08g0112300	1.15461	1.24293e-19	1.6975e-17
Os03g0638400	1.33131	1.3286e-19	1.80706e-17
Os05g0171900	1.06414	1.5128e-19	2.03261e-17
Os03g0305600	1.39003	2.135e-19	2.84555e-17
Os01g0841600	-1.21575	2.17729e-19	2.89031e-17
Os05g0113900	-1.17697	2.77471e-19	3.59704e-17
Os03g0166000	-1.39286	3.11338e-19	4.02038e-17
Os08g0434100	1.11226	4.00933e-19	5.1176e-17
Os03g0828300	1.91389	8.78644e-19	1.10453e-16
Os02g0531600	-2.11673	1.54888e-18	1.91088e-16
Os04g0301500	-2.33508	1.65399e-18	2.033e-16
Os05g0575000	1.28681	1.77837e-18	2.17782e-16
Os10g0505900	1.29081	2.24684e-18	2.70166e-16
Os03g0397600	1.67754	2.64238e-18	3.14311e-16
Os08g0529800	1.1542	3.56429e-18	4.15046e-16
Os10g0329400	1.72402	4.07063e-18	4.70704e-16
Os05g0512600	-1.22572	4.83098e-18	5.49061e-16
Os11g0579800	-1.12324	1.09822e-17	1.22716e-15
Os09g0433800	-1.4254	1.1232e-17	1.25086e-15
Os03g0370500	-1.25819	1.37816e-17	1.52457e-15
Os02g0671200	1.10241	1.59792e-17	1.74441e-15
Os07g0158300	-1.11696	2.09928e-17	2.28422e-15
Os03g0807700	-1.12619	2.10995e-17	2.28833e-15
Os11g0180000	-1.33579	2.84267e-17	3.02371e-15
Os08g0558100	1.09226	3.04102e-17	3.22436e-15
Os03g0181100	-1.03164	3.65784e-17	3.84154e-15
Os12g0139400	-2.2138	3.93652e-17	4.12117e-15
Os03g0694000	1.01499	4.28992e-17	4.463e-15
Os11g0126900	1.37801	4.30609e-17	4.46582e-15
Os01g0962600	-1.06681	4.72553e-17	4.84032e-15
Os12g0230600	1.08505	4.74611e-17	4.84643e-15
Os03g0851000	-1.04954	4.83392e-17	4.92096e-15
Os07g0147550	2.045	5.02551e-17	5.10035e-15
Os01g0127000	-7.28434	6.19923e-17	6.25331e-15
Os07g0418500	1.81952	6.6209e-17	6.62207e-15
Os03g0183500	-1.90562	6.62467e-17	6.62207e-15
Os08g0544400	1.4988	6.71701e-17	6.69421e-15
Os03g0168300	1.22396	9.49014e-17	9.29054e-15
Os01g0880800	-4.17405	1.00044e-16	9.73651e-15
Os01g0795200	-1.74246	1.15499e-16	1.11961e-14
Os07g0604700	-2.46884	1.32139e-16	1.26482e-14
Os05g0469600	-5.43537	1.62214e-16	1.53373e-14
Os08g0472800	-1.16258	1.6299e-16	1.53669e-14
MSTRG.36568	2.75936	1.69575e-16	1.59424e-14
Os03g0182800	-1.37045	2.12193e-16	1.97256e-14
Os06g0678800	-1.14806	2.5613e-16	2.36116e-14
Os09g0415050	1.05451	2.82301e-16	2.59521e-14
Os01g0185400	1.00163	2.9633e-16	2.70173e-14
Os06g0274200	-1.24195	4.34423e-16	3.88603e-14
Os05g0555600	-1.46189	4.76716e-16	4.23016e-14
MSTRG.28758	1.73141	5.63225e-16	4.97121e-14
Os05g0438700	-1.12783	6.74613e-16	5.89168e-14
Os12g0182200	-1.13091	7.99433e-16	6.96346e-14
MSTRG.22922	1.21603	8.90445e-16	7.67563e-14
Os07g0603100	-1.10369	1.09836e-15	9.37048e-14
Os03g0103100	-1.114	1.11176e-15	9.46053e-14
Os03g0172100	-2.55762	1.16692e-15	9.87925e-14
Os02g0774200	1.70225	1.18829e-15	1.00345e-13
Os04g0583101	1.06245	1.20069e-15	1.01135e-13
Os04g0495400	-1.07644	1.42035e-15	1.19033e-13
Os03g0286900	1.00459	1.44226e-15	1.20378e-13
Os12g0221400	-1.33206	1.44366e-15	1.20378e-13
Os06g0550000	-1.10265	1.65094e-15	1.36632e-13
Os02g0586900	2.29442	1.68546e-15	1.39143e-13
Os01g0314000	1.26247	1.9024e-15	1.55504e-13
Os07g0450000	-1.12238	2.1588e-15	1.75169e-13
Os05g0499300	-1.62494	2.2994e-15	1.85669e-13
Os07g0112700	-1.05863	2.40202e-15	1.93485e-13
Os02g0601300	-1.04239	2.49777e-15	2.00711e-13
MSTRG.25358	7.24841	2.57147e-15	2.05637e-13
Os03g0184300	-1.11284	4.08802e-15	3.21491e-13
Os04g0507700	-1.00809	4.49274e-15	3.51652e-13
Os03g0820300	1.2379	5.49244e-15	4.23902e-13
MSTRG.21711	1.9802	5.50689e-15	4.24031e-13
Os03g0781000	-1.03811	5.87033e-15	4.50969e-13
Os11g0139600	3.41692	6.03423e-15	4.61424e-13
MSTRG.35078	3.24602	6.06409e-15	4.62642e-13
Os05g0508400	1.52245	6.1079e-15	4.64915e-13
Os03g0618300	-1.16085	6.38044e-15	4.83442e-13
Os03g0179000	-1.04111	7.63743e-15	5.74747e-13
Os01g0326000	-1.57627	7.70323e-15	5.78387e-13
Os08g0509100	1.46713	9.53103e-15	7.12402e-13
Os01g0803300	-1.64872	9.78673e-15	7.2987e-13
Os06g0124300	-1.56063	1.07034e-14	7.9466e-13
Os10g0379100	1.8286	1.08924e-14	8.06885e-13
Os01g0307624	1.25984	1.18176e-14	8.73477e-13
Os10g0393800	1.25896	1.23161e-14	9.06281e-13
Os06g0136600	-1.00675	1.38185e-14	1.01012e-12
Os03g0370400	1.30147	1.39863e-14	1.02014e-12
Os12g0435200	-2.17044	1.41574e-14	1.03035e-12
Os01g0934800	-1.5507	1.46955e-14	1.06485e-12
Os03g0803500	-1.43145	1.5069e-14	1.08953e-12
Os03g0844600	-1.05074	1.60544e-14	1.15574e-12
Os11g0210600	-1.86225	1.69026e-14	1.21154e-12
MSTRG.4099	1.07753	2.22066e-14	1.57472e-12
Os08g0490900	-1.04723	2.45596e-14	1.73417e-12
Os02g0616600	1.40949	3.17017e-14	2.21026e-12
Os06g0159450	-1.1333	3.76717e-14	2.6155e-12
Os06g0270200	1.11283	4.17307e-14	2.87924e-12
MSTRG.29126	1.35527	4.40007e-14	3.02329e-12
Os11g0118300	1.02326	5.94543e-14	4.02676e-12
Os01g0327100	1.09437	6.13456e-14	4.14553e-12
Os03g0797400	-1.43867	7.52292e-14	5.05391e-12
Os03g0361600	-4.80467	7.82306e-14	5.24493e-12
Os08g0462900	-1.35174	8.67523e-14	5.76963e-12
Os06g0278000	-1.22806	1.27923e-13	8.35702e-12
Os02g0768300	-1.14002	1.33253e-13	8.68813e-12
Os02g0519700	-1.04889	1.35758e-13	8.83409e-12
Os01g0386500	1.09141	1.68306e-13	1.08038e-11
Os06g0326500	-1.24066	1.70739e-13	1.09388e-11
Os02g0714200	-1.18546	1.76252e-13	1.12703e-11
Os01g0185500	-1.58355	2.07855e-13	1.31643e-11
Os02g0205200	-1.72771	2.11675e-13	1.33552e-11
Os02g0629800	-1.10974	2.39812e-13	1.50163e-11
Os10g0416800	1.02114	2.4647e-13	1.53752e-11
Os03g0286500	-1.12678	2.47352e-13	1.54012e-11
MSTRG.17219	-6.38443	2.70604e-13	1.66924e-11
Os10g0407200	-4.08584	2.86673e-13	1.76182e-11
Os11g0454000	1.07634	2.90588e-13	1.78258e-11
Os11g0489250	-1.67719	2.91649e-13	1.78578e-11
Os08g0505900	-1.19578	2.94406e-13	1.79935e-11
Os04g0589800	1.14665	3.06317e-13	1.8687e-11
Os12g0538700	-1.63689	3.17797e-13	1.93518e-11
MSTRG.32041	1.5916	3.22687e-13	1.9542e-11
Os03g0418000	-1.84132	3.78408e-13	2.27504e-11
Os07g0145400	-1.02061	4.29995e-13	2.57586e-11
Os02g0138000	-1.85616	4.87393e-13	2.90397e-11
Os01g0825800	-1.40457	4.90196e-13	2.91543e-11
Os02g0571800	-4.37912	5.08983e-13	3.01636e-11
Os05g0361500	-1.06806	5.17238e-13	3.05982e-11
Os10g0516400	-1.23281	6.9685e-13	4.05726e-11
Os02g0102200	-1.48352	7.83575e-13	4.5304e-11
Os09g0120033	1.61357	7.92646e-13	4.57488e-11
Os05g0476200	-1.1284	9.48534e-13	5.43678e-11
Os06g0300500	2.10058	9.57906e-13	5.48104e-11
MSTRG.16168	2.16621	1.40017e-12	7.84924e-11
Os03g0722400	-1.01295	1.45596e-12	8.14825e-11
Os01g0110200	-1.36592	1.50696e-12	8.41946e-11
Os02g0105400	-1.07481	1.58378e-12	8.80416e-11
Os11g0181800	1.09454	1.59426e-12	8.84762e-11
Os04g0610600	2.00049	2.19279e-12	1.20082e-10
Os06g0160100	-1.11724	2.19633e-12	1.20082e-10
Os03g0134500	1.74484	2.28827e-12	1.24902e-10
Os06g0569900	-12.0643	2.4019e-12	1.30461e-10
Os03g0314800	1.01733	2.62499e-12	1.41422e-10
Os02g0740700	1.31222	2.72553e-12	1.466e-10
Os05g0394200	-1.08122	3.26306e-12	1.74663e-10
Os12g0163700	-2.48593	3.73865e-12	1.97257e-10
Os11g0143300	-2.06618	3.86202e-12	2.0312e-10
Os06g0506600	1.36333	3.91463e-12	2.05236e-10
Os09g0325700	1.04279	4.30055e-12	2.24054e-10
MSTRG.31927	1.41683	4.80746e-12	2.49289e-10
Os11g0601950	1.58235	5.32717e-12	2.73673e-10
Os10g0409400	1.57354	5.70561e-12	2.92662e-10
Os07g0127500	2.8408	5.89097e-12	3.01703e-10
Os06g0691200	-1.1101	5.98751e-12	3.06175e-10
Os05g0574600	1.01874	6.6302e-12	3.36962e-10
Os03g0133100	1.46792	6.9573e-12	3.51969e-10
MSTRG.31997	1.28643	7.01717e-12	3.54458e-10
MSTRG.22921	1.21043	7.24537e-12	3.64321e-10
Os02g0102300	-1.81327	7.47557e-12	3.75328e-10
Os05g0361700	-1.59178	7.5674e-12	3.79365e-10
MSTRG.20618	1.22764	8.91929e-12	4.42338e-10
Os01g0642000	1.42922	8.9874e-12	4.43596e-10
Os11g0701000	-3.20095	9.87727e-12	4.82764e-10
Os04g0397800	5.62445	9.92366e-12	4.84318e-10
Os02g0705400	1.05738	1.00836e-11	4.90681e-10
Os10g0104900	-1.36214	1.03879e-11	5.04748e-10
Os03g0277300	1.06086	1.12859e-11	5.45189e-10
Os01g0850900	1.13426	1.23666e-11	5.94798e-10
Os01g0248701	-2.38507	1.32198e-11	6.30355e-10
Os07g0560400	11.8029	1.44059e-11	6.82981e-10
Os04g0677300	1.95757	1.44495e-11	6.84071e-10
Os05g0478300	-1.12528	1.50838e-11	7.11108e-10
Os01g0954900	-2.15246	1.51205e-11	7.11108e-10
MSTRG.35440	1.46818	1.70168e-11	7.93171e-10
Os05g0168800	-1.14032	1.86055e-11	8.60719e-10
Os04g0576900	-1.27431	1.93288e-11	8.92163e-10
Os04g0355401	-11.6386	1.97836e-11	9.10624e-10
Os09g0381400	-2.41056	1.98207e-11	9.11068e-10
Os06g0697200	1.22252	2.15618e-11	9.82928e-10
Os05g0410900	-1.41723	2.24858e-11	1.02084e-09
Os04g0507950	-1.5558	2.34825e-11	1.06173e-09
Os10g0570200	-2.16212	2.42519e-11	1.09503e-09
MSTRG.38609	1.95443	2.52351e-11	1.13633e-09
MSTRG.25077	1.26157	2.71328e-11	1.21192e-09
Os06g0604200	-1.2177	3.098e-11	1.37635e-09
Os02g0247200	-1.1771	3.20271e-11	1.41907e-09
Os08g0558400	-1.14699	3.25028e-11	1.43823e-09
Os02g0269650	13.5414	3.57447e-11	1.57121e-09
Os03g0259100	-2.23816	3.75467e-11	1.64388e-09
Os02g0788500	-1.11758	4.18292e-11	1.81938e-09
Os05g0217700	-1.73284	4.531e-11	1.9554e-09
Os05g0556700	-1.25608	4.65094e-11	2.00456e-09
Os02g0466400	1.7312	4.67362e-11	2.01172e-09
Os08g0410900	11.8458	5.45578e-11	2.32428e-09
MSTRG.36724	1.29095	5.51154e-11	2.34502e-09
Os01g0226300	-1.07423	6.35337e-11	2.67236e-09
Os06g0579100	1.08969	6.61122e-11	2.77379e-09
MSTRG.2244	1.08516	6.9462e-11	2.90332e-09
Os03g0154000	-1.03976	6.97533e-11	2.91183e-09
Os04g0588700	-1.45809	7.06846e-11	2.94295e-09
Os11g0135400	-1.34899	7.32239e-11	3.0376e-09
Os11g0210500	-2.31872	7.78999e-11	3.21951e-09
Os07g0664600	1.46041	9.88994e-11	4.04468e-09
Os02g0617700	-1.25504	1.01746e-10	4.15333e-09
Os02g0175400	-1.03361	1.05781e-10	4.30741e-09
Os01g0339500	-2.58875	1.13194e-10	4.58119e-09
Os06g0266800	-1.09675	1.15106e-10	4.64158e-09
Os02g0537000	-1.72029	1.1846e-10	4.76526e-09
Os08g0131200	2.09069	1.39599e-10	5.56837e-09
Os01g0899200	-1.39053	1.72221e-10	6.73202e-09
Os06g0559400	1.10639	1.76801e-10	6.89481e-09
Os02g0129800	-1.77375	1.7711e-10	6.89877e-09
Os11g0116400	-1.0696	2.53182e-10	9.61366e-09
Os07g0432201	1.52013	2.9127e-10	1.09596e-08
Os05g0547600	-1.03389	2.97248e-10	1.11719e-08
Os07g0245100	1.03427	3.15397e-10	1.18139e-08
Os06g0142400	-2.98418	3.25598e-10	1.21685e-08
Os12g0406000	-1.01974	3.44191e-10	1.28201e-08
MSTRG.7514	11.899	3.57966e-10	1.33182e-08
MSTRG.2362	1.74303	3.75439e-10	1.38977e-08
Os04g0350300	-1.23447	3.92023e-10	1.44236e-08
Os09g0552600	1.6202	4.04748e-10	1.48753e-08
Os03g0623100	2.90692	4.11025e-10	1.50893e-08
Os04g0448500	1.28784	4.2568e-10	1.55928e-08
Os01g0162500	1.34728	4.3868e-10	1.60512e-08
Os05g0370650	-1.12718	4.58654e-10	1.67267e-08
Os07g0218200	2.81619	5.394e-10	1.94577e-08
Os07g0162400	1.04554	5.80185e-10	2.08158e-08
Os07g0154100	1.02212	5.90251e-10	2.11541e-08
Os12g0123800	1.31902	5.95347e-10	2.13137e-08
MSTRG.6350	1.78569	6.05434e-10	2.16049e-08
Os11g0620300	13.3523	6.81864e-10	2.41505e-08
Os03g0765500	-12.5622	6.98568e-10	2.46894e-08
Os02g0797400	-1.02093	8.00433e-10	2.80507e-08
Os02g0495400	1.26672	8.05231e-10	2.8189e-08
Os03g0854200	-1.01751	8.16846e-10	2.85354e-08
Os02g0529700	-1.2244	8.27021e-10	2.88302e-08
Os04g0183500	-1.0119	8.68427e-10	3.0147e-08
Os01g0580500	-1.65529	8.71048e-10	3.02063e-08
MSTRG.18820	3.34607	8.73663e-10	3.02654e-08
Os01g0225600	2.05594	9.43521e-10	3.2482e-08
Os10g0471100	-1.45355	9.93314e-10	3.40901e-08
Os01g0740700	1.16194	1.02559e-09	3.50888e-08
Os08g0290700	-1.58883	1.03402e-09	3.53045e-08
Os06g0140700	-1.21146	1.15494e-09	3.91911e-08
Os04g0450701	-1.69064	1.17691e-09	3.98147e-08
MSTRG.5747	11.835	1.18381e-09	3.99666e-08
Os12g0169300	6.61942	1.35252e-09	4.50211e-08
Os08g0140300	1.33348	1.51677e-09	5.01864e-08
Os10g0149200	-1.09808	1.5285e-09	5.05242e-08
Os08g0508800	1.42872	1.64031e-09	5.4005e-08
Os04g0340300	1.36245	1.64872e-09	5.41743e-08
Os06g0129100	-1.05924	2.31111e-09	7.38198e-08
Os03g0734300	1.20506	2.3138e-09	7.38347e-08
Os02g0230300	-1.59838	2.47896e-09	7.87266e-08
Os07g0510900	-1.21955	2.50028e-09	7.92521e-08
Os08g0101100	-1.34308	2.55914e-09	8.09631e-08
Os05g0518200	-1.14835	2.58619e-09	8.17409e-08
Os01g0685900	-1.06495	2.59343e-09	8.18918e-08
Os05g0412800	-1.29215	2.63663e-09	8.30187e-08
MSTRG.25345	2.1275	2.79383e-09	8.74707e-08
Os03g0650900	1.07455	3.17723e-09	9.82692e-08
Os08g0518900	-1.03537	3.57228e-09	1.09771e-07
MSTRG.7005	-11.8932	3.57841e-09	1.09858e-07
MSTRG.5712	11.9121	3.61778e-09	1.10964e-07
Os10g0504900	3.53862	3.67493e-09	1.12556e-07
Os10g0360100	1.55607	3.76263e-09	1.14876e-07
Os10g0124000	-1.07971	4.00386e-09	1.21793e-07
Os08g0546800	1.02729	4.24385e-09	1.28504e-07
Os01g0776500	-1.6991	4.4764e-09	1.34732e-07
MSTRG.37480	10.9965	4.55863e-09	1.36912e-07
Os11g0213800	1.21756	5.08215e-09	1.51401e-07
MSTRG.8600	1.25081	5.12768e-09	1.52621e-07
Os06g0567200	-1.25084	5.19556e-09	1.54226e-07
Os08g0327700	2.00024	5.51506e-09	1.63272e-07
Os10g0543800	-1.05028	5.88786e-09	1.73844e-07
Os03g0266900	1.37567	5.98082e-09	1.76275e-07
Os12g0156000	-1.98066	6.21089e-09	1.82893e-07
Os04g0490400	-1.33115	6.52971e-09	1.91432e-07
Os12g0217800	-1.11539	6.64908e-09	1.9476e-07
Os03g0162200	-1.02734	6.68965e-09	1.95775e-07
Os01g0296450	-1.8672	6.87608e-09	2.00877e-07
Os07g0258400	-1.12748	6.94334e-09	2.02308e-07
Os05g0181700	1.49628	6.95864e-09	2.02576e-07
Os09g0452200	-1.14963	7.12272e-09	2.06267e-07
Os07g0127600	1.88155	7.34657e-09	2.12194e-07
Os01g0826000	1.29684	7.57128e-09	2.18304e-07
Os11g0212900	1.42244	8.85108e-09	2.53662e-07
Os12g0529800	-1.27029	9.02174e-09	2.58107e-07
Os01g0584900	1.68116	9.11715e-09	2.60388e-07
Os01g0757600	-1.06273	9.20749e-09	2.62742e-07
Os03g0619875	-1.53733	9.44504e-09	2.69058e-07
Os01g0571300	1.07402	9.92579e-09	2.82027e-07
Os12g0618600	-1.2474	1.30042e-08	3.63015e-07
Os01g0757400	-1.36355	1.37486e-08	3.82138e-07
Os01g0647200	-2.00257	1.4573e-08	4.02358e-07
Os11g0444800	1.10616	1.58234e-08	4.34351e-07
Os07g0640000	-1.00308	1.61219e-08	4.41814e-07
MSTRG.24712	-1.23601	1.79078e-08	4.85543e-07
Os07g0125000	2.08014	2.00967e-08	5.38732e-07
Os07g0125600	2.08014	2.00967e-08	5.38732e-07
Os07g0126401	2.08014	2.00967e-08	5.38732e-07
Os01g0852400	-1.43434	2.30147e-08	6.0922e-07
Os06g0610800	1.24233	2.36714e-08	6.25464e-07
Os08g0507100	2.61588	2.37449e-08	6.26906e-07
Os09g0455300	-1.15188	2.58047e-08	6.76457e-07
Os04g0552000	1.73992	2.60623e-08	6.81584e-07
Os01g0313300	-1.00894	3.1274e-08	8.05189e-07
Os02g0755600	-1.67666	3.33037e-08	8.54134e-07
Os06g0215100	1.38519	3.46314e-08	8.85449e-07
Os12g0564100	1.17302	3.50662e-08	8.95186e-07
Os06g0300600	-1.02445	3.51198e-08	8.95864e-07
Os04g0467901	-1.2122	3.89861e-08	9.81663e-07
Os04g0188500	-1.08303	4.60844e-08	1.13291e-06
Os08g0335500	1.02991	4.63689e-08	1.13904e-06
Os03g0782200	1.1128	4.65392e-08	1.14105e-06
Os01g0654400	1.31307	4.65537e-08	1.14105e-06
Os11g0634800	-1.4073	4.73219e-08	1.15902e-06
Os05g0509500	1.05731	4.96253e-08	1.21097e-06
Os02g0164000	-1.07978	5.10374e-08	1.24268e-06
Os01g0159200	-1.04084	5.11404e-08	1.24337e-06
MSTRG.5342	1.56342	5.21552e-08	1.26619e-06
Os08g0148267	-1.49766	5.42738e-08	1.30995e-06
Os05g0424300	-1.26627	5.73525e-08	1.38024e-06
Os11g0169800	-1.33422	5.89606e-08	1.41587e-06
Os02g0158100	-1.3561	6.38501e-08	1.52775e-06
Os11g0114900	-1.18845	6.48344e-08	1.54796e-06
MSTRG.9036	11.5362	7.09465e-08	1.68059e-06
MSTRG.21881	1.43479	7.20728e-08	1.70483e-06
Os05g0166600	2.35466	8.20818e-08	1.91699e-06
Os06g0553100	1.32289	8.33866e-08	1.94473e-06
Os12g0441300	-1.0655	8.42861e-08	1.96295e-06
Os09g0560000	-1.04569	9.29486e-08	2.13325e-06
Os12g0550800	1.36162	9.38502e-08	2.15097e-06
Os04g0419700	-1.43988	9.77584e-08	2.23283e-06
Os03g0668900	-1.09069	9.91775e-08	2.26058e-06
Os09g0517900	-1.39484	1.01752e-07	2.30975e-06
Os05g0580200	11.6113	1.09335e-07	2.46501e-06
Os12g0198700	-1.57852	1.11202e-07	2.50371e-06
MSTRG.20358	-2.16281	1.15648e-07	2.58975e-06
MSTRG.25024	1.40493	1.16272e-07	2.60021e-06
Os12g0106200	2.17389	1.20949e-07	2.70298e-06
Os04g0554800	-1.07923	1.29562e-07	2.88381e-06
Os12g0560700	-1.06952	1.33061e-07	2.95574e-06
Os03g0338000	-1.13862	1.3387e-07	2.96975e-06
Os08g0178900	2.61841	1.3523e-07	2.9979e-06
Os12g0569800	-1.4025	1.37138e-07	3.03615e-06
Os03g0839200	-1.06309	1.41984e-07	3.13507e-06
Os02g0782500	1.33704	1.43784e-07	3.16639e-06
Os09g0457400	6.08991	1.44422e-07	3.17623e-06
Os06g0157125	1.50264	1.55322e-07	3.38678e-06
Os04g0390800	4.13321	1.58367e-07	3.45091e-06
Os06g0554600	-1.0018	1.60808e-07	3.49721e-06
Os01g0127200	-10.0047	1.6189e-07	3.51842e-06
Os05g0177900	-10.5104	1.66873e-07	3.60314e-06
Os03g0167600	2.29265	1.67594e-07	3.61635e-06
Os05g0180400	-1.0004	1.69178e-07	3.64817e-06
Os02g0135200	1.05021	1.9065e-07	4.05843e-06
Os03g0401300	-1.3018	2.121e-07	4.48914e-06
Os01g0944900	1.14555	2.22697e-07	4.70143e-06
Os01g0922100	-1.01615	2.36623e-07	4.96384e-06
MSTRG.21995	-1.10256	2.46578e-07	5.15638e-06
Os05g0169200	1.31446	2.47265e-07	5.1675e-06
Os01g0692400	6.11655	2.50377e-07	5.22924e-06
Os12g0152000	-1.36763	2.6057e-07	5.41147e-06
Os02g0252400	2.23688	2.76877e-07	5.70374e-06
Os07g0616800	-3.48623	2.85406e-07	5.86125e-06
Os02g0722350	-1.78744	2.8685e-07	5.88157e-06
Os02g0802500	-2.12669	2.88429e-07	5.90505e-06
Os09g0347800	-1.05639	2.90947e-07	5.94926e-06
Os11g0657300	-1.08459	2.97659e-07	6.06782e-06
Os03g0823800	-1.21756	3.02623e-07	6.1539e-06
Os06g0129000	-1.1963	3.03695e-07	6.1719e-06
Os10g0159600	-1.08205	3.17684e-07	6.44831e-06
Os08g0307601	1.11509	3.19682e-07	6.48489e-06
Os03g0138200	-1.15593	3.44925e-07	6.95024e-06
Os03g0170701	-1.19169	3.54789e-07	7.13598e-06
Os10g0422200	-1.97626	3.80639e-07	7.59755e-06
Os08g0153900	1.28233	3.89502e-07	7.7636e-06
Os12g0626500	1.71843	3.92012e-07	7.80426e-06
Os05g0501300	-1.14021	4.02271e-07	7.98454e-06
Os01g0309800	-1.10204	4.28832e-07	8.45611e-06
Os05g0127500	-1.16488	4.30831e-07	8.49049e-06
Os02g0791400	-3.27602	4.44731e-07	8.73848e-06
Os01g0326300	1.55799	4.6646e-07	9.12761e-06
Os03g0646200	-1.0859	5.01688e-07	9.74797e-06
Os03g0264600	-1.48987	5.21835e-07	1.01052e-05
Os03g0111300	2.07307	5.21938e-07	1.01052e-05
Os02g0186700	-1.1165	5.43615e-07	1.04707e-05
Os06g0140400	-1.28103	5.81309e-07	1.11321e-05
Os10g0161400	-1.60758	5.81665e-07	1.11325e-05
Os08g0485500	-1.30398	5.93027e-07	1.13303e-05
Os01g0167900	-1.05924	6.36364e-07	1.20474e-05
Os10g0185400	2.86385	6.44941e-07	1.21958e-05
Os05g0529600	-1.56087	6.65696e-07	1.25525e-05
Os02g0575000	1.017	6.72962e-07	1.26751e-05
Os08g0549900	1.36049	6.86691e-07	1.28852e-05
Os05g0369900	1.39	6.92613e-07	1.29643e-05
Os11g0701500	-1.38756	7.01474e-07	1.3108e-05
Os02g0810200	-1.10941	7.04826e-07	1.31558e-05
Os08g0393600	1.23968	7.12726e-07	1.32883e-05
Os06g0107600	-1.77436	7.22271e-07	1.34436e-05
Os03g0665200	-1.11079	7.34609e-07	1.36427e-05
Os06g0352200	1.62085	7.648e-07	1.41558e-05
MSTRG.8770	11.3339	7.83661e-07	1.44566e-05
MSTRG.33421	3.01108	7.89533e-07	1.45568e-05
Os07g0629500	1.35028	8.22248e-07	1.50679e-05
Os11g0168500	1.562	8.30109e-07	1.51868e-05
Os04g0347900	-1.10067	8.32972e-07	1.52224e-05
MSTRG.22046	-1.40694	8.70592e-07	1.58141e-05
Os05g0176500	-1.16386	8.98635e-07	1.62601e-05
Os01g0151500	-1.17336	9.07394e-07	1.63754e-05
Os10g0478300	1.34692	9.07412e-07	1.63754e-05
Os06g0215500	1.80185	9.34841e-07	1.682e-05
Os11g0282700	2.54689	9.76713e-07	1.74645e-05
Os03g0229500	-1.2705	9.9648e-07	1.77701e-05
Os03g0712800	1.45466	1.00407e-06	1.78863e-05
Os02g0752300	-1.02651	1.01559e-06	1.80721e-05
Os03g0793000	1.24048	1.02907e-06	1.82826e-05
Os05g0550200	1.23349	1.07646e-06	1.90327e-05
Os01g0228901	-1.09752	1.10484e-06	1.94723e-05
Os07g0283050	-1.5304	1.11869e-06	1.96954e-05
Os09g0482660	-1.08903	1.1429e-06	2.00792e-05
Os04g0498900	2.38382	1.19656e-06	2.09441e-05
MSTRG.8383	-10.6783	1.22428e-06	2.13956e-05
Os12g0164600	10.4594	1.27336e-06	2.21252e-05
Os05g0443800	-1.03898	1.28642e-06	2.23287e-05
MSTRG.11032	-11.3914	1.46746e-06	2.51942e-05
Os10g0360900	-1.38813	1.47832e-06	2.53442e-05
Os02g0684500	-1.30872	1.48121e-06	2.53778e-05
Os01g0278950	-1.00515	1.51499e-06	2.59298e-05
Os08g0499100	-1.49335	1.61291e-06	2.73938e-05
Os11g0308432	-2.47765	1.62267e-06	2.75315e-05
Os10g0525200	2.87935	1.62828e-06	2.75906e-05
Os03g0221600	1.63449	1.63275e-06	2.76459e-05
Os04g0208500	-4.07209	1.63829e-06	2.76833e-05
Os09g0540600	-1.38491	1.64791e-06	2.78176e-05
Os01g0587300	1.05698	1.65546e-06	2.79308e-05
Os12g0167700	-1.14427	1.67895e-06	2.8243e-05
Os08g0156000	-1.60901	1.69332e-06	2.84681e-05
Os03g0417700	-1.82442	1.69605e-06	2.84997e-05
Os05g0206100	2.9539	1.72347e-06	2.89019e-05
Os01g0743500	1.36213	1.78843e-06	2.98405e-05
Os02g0293350	1.22067	1.96541e-06	3.26131e-05
Os07g0529700	-1.14819	2.0026e-06	3.30812e-05
Os10g0516200	-1.05309	2.08986e-06	3.44712e-05
Os01g0303600	1.02941	2.1109e-06	3.47665e-05
Os05g0534500	-2.44188	2.20229e-06	3.61104e-05
Os03g0700100	-10.9809	2.37298e-06	3.87178e-05
Os12g0565133	3.75774	2.43783e-06	3.96395e-05
MSTRG.21688	1.20976	2.44115e-06	3.96741e-05
Os07g0638300	2.38878	2.6213e-06	4.2353e-05
Os09g0468300	1.23144	2.65949e-06	4.29283e-05
Os03g0198600	1.25019	2.70951e-06	4.36295e-05
Os05g0161700	-9.85435	2.77878e-06	4.4615e-05
Os05g0555800	-1.13149	2.80261e-06	4.49107e-05
Os01g0793550	1.34967	2.82004e-06	4.51464e-05
Os07g0551700	-1.2723	2.92107e-06	4.65617e-05
Os01g0952800	-1.28791	3.17067e-06	5.02508e-05
Os01g0935200	-1.37221	3.17365e-06	5.02739e-05
Os06g0694200	-3.8798	3.17976e-06	5.03468e-05
Os03g0610400	1.20421	3.22729e-06	5.10262e-05
Os05g0366300	-1.11953	3.25867e-06	5.14733e-05
Os11g0533400	1.71202	3.42511e-06	5.36341e-05
Os08g0375400	-1.1817	3.45216e-06	5.39901e-05
Os05g0500900	-1.46506	3.50078e-06	5.46474e-05
Os05g0104150	-1.5717	3.53126e-06	5.50972e-05
Os02g0611250	10.1451	3.73124e-06	5.78639e-05
Os01g0729600	-5.26436	3.84914e-06	5.947e-05
Os05g0172300	-1.02015	4.17172e-06	6.40365e-05
Os08g0395800	-1.08297	4.17893e-06	6.41176e-05
Os08g0355400	-1.56658	4.27774e-06	6.53917e-05
Os08g0519100	-1.57258	4.36635e-06	6.66004e-05
Os02g0161100	2.48963	4.50755e-06	6.84946e-05
Os06g0121200	-1.60749	4.51646e-06	6.85985e-05
Os11g0491600	4.02228	4.54315e-06	6.89408e-05
Os04g0685200	-1.34856	4.58202e-06	6.94354e-05
MSTRG.6382	1.01793	4.67911e-06	7.08097e-05
Os03g0793600	-1.57279	4.68576e-06	7.0878e-05
Os03g0629800	4.42209	4.8587e-06	7.3427e-05
Os12g0145900	-1.02883	4.97713e-06	7.50799e-05
Os04g0185600	1.17862	5.03835e-06	7.57968e-05
Os06g0310801	-9.72622	5.07519e-06	7.61821e-05
Os02g0258300	-1.1039	5.15003e-06	7.70925e-05
Os07g0125201	1.25602	5.23483e-06	7.81152e-05
Os07g0126100	1.25602	5.23483e-06	7.81152e-05
Os07g0126500	1.25602	5.23483e-06	7.81152e-05
Os08g0446800	-1.09014	5.38601e-06	8.00473e-05
Os03g0288900	-1.52073	5.41615e-06	8.03513e-05
Os04g0107900	3.78457	5.45406e-06	8.06973e-05
Os01g0279400	-1.03961	5.59263e-06	8.25763e-05
Os03g0655100	-2.48776	5.71928e-06	8.42832e-05
Os08g0136700	-1.96386	5.72872e-06	8.43848e-05
Os08g0452100	-1.1097	5.74574e-06	8.4598e-05
Os12g0528801	3.89905	5.7753e-06	8.49578e-05
Os03g0672300	-1.08645	6.12284e-06	8.95148e-05
Os06g0226950	-1.03094	6.46788e-06	9.37335e-05
Os12g0484900	-1.26333	6.7198e-06	9.67753e-05
Os11g0598500	1.45055	7.18639e-06	0.000102844
Os02g0783000	-2.41392	7.22338e-06	0.000103284
MSTRG.21360	2.6913	7.64457e-06	0.000108651
Os01g0510200	1.1383	7.89483e-06	0.000111777
Os01g0762900	-1.08981	8.10025e-06	0.000114352
Os09g0517200	1.44088	8.16074e-06	0.000115126
Os02g0484200	1.52155	8.41157e-06	0.000118336
Os07g0551600	-1.66484	8.67826e-06	0.000121521
Os12g0113600	6.11919	8.90827e-06	0.000124218
Os03g0115700	1.78615	8.9344e-06	0.00012453
Os05g0450600	-1.11537	9.00727e-06	0.000125493
Os05g0219900	-1.50859	9.11559e-06	0.000126789
Os06g0693600	-1.21653	9.19941e-06	0.000127599
Os01g0247700	-1.65011	9.41627e-06	0.000130045
Os05g0527000	1.35349	9.44871e-06	0.000130439
Os11g0655900	-1.35653	9.99779e-06	0.000136664
Os02g0586000	2.36379	1.01309e-05	0.000138303
Os07g0635300	1.03002	1.02723e-05	0.000140002
Os01g0955100	1.1694	1.04876e-05	0.000142469
Os01g0706100	-1.05765	1.06434e-05	0.000144349
Os04g0571600	-1.14781	1.06533e-05	0.000144424
Os05g0304800	10.2491	1.06831e-05	0.00014477
Os10g0394200	-1.21976	1.14035e-05	0.000153155
Os04g0339400	-1.21664	1.19491e-05	0.000159707
Os01g0871600	-2.03398	1.20238e-05	0.000160577
Os09g0502200	-1.43121	1.21123e-05	0.000161434
Os09g0483500	-1.94095	1.22357e-05	0.000162948
Os01g0958200	-1.8179	1.22738e-05	0.000163259
Os09g0368200	3.47227	1.22821e-05	0.000163304
Os12g0624200	1.28116	1.23018e-05	0.00016343
Os03g0645000	-1.32213	1.23041e-05	0.00016343
Os12g0617400	1.00008	1.25958e-05	0.000166613
Os07g0620700	1.45799	1.28015e-05	0.000169125
Os07g0539400	-1.10759	1.33277e-05	0.000175449
Os06g0173000	-1.49811	1.33982e-05	0.000176237
Os06g0586150	1.20442	1.37082e-05	0.000179816
Os06g0138900	-1.10109	1.44052e-05	0.000188289
Os06g0139150	-1.10109	1.44052e-05	0.000188289
Os09g0409000	1.70796	1.45727e-05	0.000190029
Os03g0820400	1.12308	1.47378e-05	0.000191805
Os10g0134500	2.23271	1.55766e-05	0.000201145
Os01g0152800	1.05609	1.57125e-05	0.000202741
Os04g0581100	1.05167	1.60258e-05	0.000206543
Os10g0534600	-1.01536	1.61576e-05	0.000207999
Os02g0662000	-1.89449	1.64068e-05	0.000210798
Os06g0539066	-1.02747	1.65458e-05	0.000212503
Os01g0208800	-1.80928	1.7112e-05	0.000219435
Os10g0149000	-1.44613	1.726e-05	0.000221161
Os04g0476400	-1.50473	1.75032e-05	0.000224018
Os12g0583700	1.09721	1.75821e-05	0.000224767
Os07g0222200	-1.86575	1.88189e-05	0.00023898
Os05g0181200	2.11754	1.91949e-05	0.000242953
Os11g0646300	-1.43083	1.92881e-05	0.000244039
Os12g0616000	-1.18495	1.93726e-05	0.000244828
Os12g0596300	-1.60164	2.04703e-05	0.000257329
Os03g0195900	-1.19556	2.18913e-05	0.000272508
Os05g0562800	1.50994	2.26004e-05	0.000280494
Os01g0659900	-1.53615	2.3541e-05	0.000290753
Os08g0248800	-1.01336	2.53117e-05	0.000310424
Os03g0179700	2.2687	2.53207e-05	0.000310424
Os01g0228500	1.00416	2.5357e-05	0.000310754
Os07g0541900	-1.85909	2.54991e-05	0.000312265
MSTRG.15556	1.18507	2.58076e-05	0.000315577
Os02g0281200	1.03937	2.65208e-05	0.000323477
Os01g0280400	-1.07295	2.70961e-05	0.000329391
Os01g0126100	-1.16848	2.71241e-05	0.000329611
Os02g0203401	-6.68576	2.82432e-05	0.000340839
Os01g0628900	1.21779	2.83098e-05	0.000341409
MSTRG.25469	1.70988	2.86121e-05	0.00034479
Os10g0427700	2.54682	2.88778e-05	0.000346983
MSTRG.5390	1.05863	2.9055e-05	0.000348986
Os09g0482821	2.24412	3.21781e-05	0.000381255
Os06g0215000	1.1426	3.25442e-05	0.00038518
Os11g0643100	2.05818	3.32311e-05	0.000391912
Os11g0599466	1.56562	3.42177e-05	0.000402546
Os08g0335200	1.10325	3.47952e-05	0.000408472
Os01g0762400	-1.0251	3.51234e-05	0.000412033
MSTRG.38634	-5.71303	3.55186e-05	0.00041608
MSTRG.21720	1.59918	3.66407e-05	0.000427866
Os04g0210250	1.87424	3.81635e-05	0.000443619
Os12g0554100	1.23186	3.8181e-05	0.000443667
Os04g0578600	-1.53525	3.9302e-05	0.000455259
Os04g0272200	-1.33141	4.00445e-05	0.000462406
Os07g0121500	1.43193	4.066e-05	0.000469024
Os12g0130200	1.74539	4.08925e-05	0.000471543
Os10g0536700	-1.06072	4.19058e-05	0.000481054
Os06g0561800	-1.73432	4.23755e-05	0.000485271
MSTRG.34395	1.2795	4.31229e-05	0.00049264
Os02g0149700	-1.35644	4.3353e-05	0.000494758
Os08g0555000	-1.10829	4.41715e-05	0.000502987
Os04g0583000	1.16674	4.46584e-05	0.00050704
Os09g0455200	-1.07956	4.48696e-05	0.00050909
Os01g0638000	1.40006	4.5567e-05	0.000515593
Os04g0472500	-1.28461	4.62984e-05	0.000522621
Os09g0431900	-1.32289	4.65697e-05	0.000525325
Os03g0737701	1.61655	4.99935e-05	0.000558268
MSTRG.36773	1.15099	4.99947e-05	0.000558268
Os11g0308600	-1.6653	5.01348e-05	0.000559644
Os01g0928700	-9.68416	5.14237e-05	0.000572109
Os01g0945100	-1.55204	5.1755e-05	0.000575216
Os01g0866500	1.33327	5.2391e-05	0.000581117
Os07g0490100	-1.29655	5.36199e-05	0.0005926
MSTRG.27518	-1.04963	5.37296e-05	0.000593154
Os03g0803800	1.23665	5.41743e-05	0.0005977
Os04g0354200	1.51518	5.48468e-05	0.000603715
Os09g0549300	-2.83413	5.49223e-05	0.000604055
Os07g0136800	-1.1127	5.52515e-05	0.000606962
Os12g0464400	1.63114	5.53295e-05	0.000607618
Os02g0445100	-1.39293	5.65334e-05	0.000619931
Os01g0127600	-1.52678	5.65442e-05	0.000619931
Os04g0132500	-1.53403	5.71003e-05	0.000625169
Os09g0539200	1.11001	5.78131e-05	0.000631133
Os03g0105500	5.19898	5.83234e-05	0.000636076
Os02g0119600	1.18645	5.95897e-05	0.000648395
Os04g0206600	1.09594	6.01247e-05	0.000653328
Os04g0419600	-1.05588	6.01416e-05	0.000653328
Os05g0312500	1.40739	6.05937e-05	0.00065738
Os02g0165500	-1.45189	6.16338e-05	0.000667791
Os04g0172100	-1.60908	6.21081e-05	0.000672397
Os03g0671800	-1.7241	6.38583e-05	0.000688297
Os02g0114100	-3.56917	6.47214e-05	0.000696468
Os01g0839100	1.12914	6.61699e-05	0.000709754
Os07g0241500	1.06846	6.73402e-05	0.000721375
Os03g0797300	-2.44983	6.75943e-05	0.000723163
MSTRG.4544	1.29935	6.9551e-05	0.00074123
MSTRG.18649	4.98447	7.24087e-05	0.000768723
Os08g0123600	1.73528	7.42786e-05	0.000786311
Os07g0640900	-1.09272	7.51153e-05	0.000793902
Os11g0572800	-1.08087	7.73977e-05	0.000815169
Os06g0677000	-1.13089	7.80484e-05	0.000820201
Os12g0273700	-1.32509	7.86718e-05	0.000825183
Os11g0171700	-1.16669	8.44421e-05	0.00087904
Os02g0803800	-9.41222	8.62294e-05	0.00089596
Os03g0745550	1.07746	8.73717e-05	0.000906693
Os01g0901300	-1.27811	8.86341e-05	0.000918931
Os08g0128000	-1.41721	8.9955e-05	0.000930011
Os01g0243700	-1.18353	9.01407e-05	0.000931351
Os03g0712200	-1.02101	9.18518e-05	0.000947261
Os10g0498900	-1.11296	9.48056e-05	0.000974694
Os06g0147275	11.8958	9.54676e-05	0.000979982
Os11g0172150	1.03812	9.96744e-05	0.00101875
Os10g0372800	-1.38756	0.00010193	0.00103765
Os06g0589800	-1.15983	0.00010404	0.00105589
MSTRG.21761	-1.00155	0.000104321	0.0010581
MSTRG.6362	1.06437	0.000105881	0.0010713
MSTRG.11410	1.88036	0.0001071	0.00108265
Os11g0169200	-1.0269	0.000112162	0.00112388
Os01g0702500	1.57053	0.000113747	0.00113874
MSTRG.9189	2.88542	0.00011463	0.00114598
Os09g0100800	-1.79809	0.000114677	0.00114598
Os09g0400400	-1.22842	0.000114736	0.00114622
Os08g0434150	2.11375	0.000116021	0.00115731
Os02g0482400	1.48219	0.000116288	0.00115928
Os06g0141600	-4.20315	0.000116733	0.00116267
Os01g0833500	-1.30993	0.000120523	0.00119504
Os12g0288000	1.41311	0.000126624	0.00124844
Os03g0339400	-1.96402	0.000127922	0.00125788
Os03g0360300	-1.02092	0.000134564	0.00131394
Os02g0816000	-1.06205	0.000134926	0.00131663
Os10g0119200	1.00973	0.000138208	0.00134572
Os03g0563600	-1.04704	0.000138274	0.00134572
Os02g0793400	1.40575	0.000138542	0.00134793
Os06g0132801	-9.49985	0.000140771	0.00136602
MSTRG.37012	-2.55727	0.000141081	0.00136862
Os06g0271400	9.98109	0.00014392	0.0013925
Os10g0196000	-1.18095	0.000144216	0.00139414
MSTRG.21296	3.42677	0.000154478	0.00147871
Os01g0842400	-1.16474	0.000154654	0.00147996
Os06g0729400	-1.11246	0.000155313	0.00148541
Os05g0550100	2.00049	0.000156266	0.00149237
Os11g0228800	-2.35254	0.000157247	0.00150002
Os01g0642100	1.62082	0.000158934	0.00151133
Os01g0180400	-1.1244	0.000160374	0.00152278
Os07g0267200	1.72789	0.000162219	0.0015364
Os11g0213733	1.42857	0.000162648	0.00153915
Os01g0795250	-2.11295	0.000163161	0.00154269
Os01g0777300	-1.14054	0.000166094	0.0015664
Os12g0580950	-1.73266	0.000167089	0.00157489
Os06g0521500	1.5454	0.000168493	0.00158362
Os04g0430900	-1.60269	0.000168981	0.00158731
Os04g0376700	-1.03338	0.000174129	0.0016283
Os11g0155900	-1.2998	0.000179637	0.00167461
Os12g0603300	-1.34331	0.000180447	0.00168169
MSTRG.1916	1.23644	0.000181921	0.00169172
Os05g0213900	-1.92039	0.000184555	0.00171228
Os10g0114400	-1.12652	0.000185182	0.00171666
Os01g0313600	1.49462	0.000201928	0.00185172
Os07g0639900	-1.15586	0.000203097	0.00186042
Os04g0550200	-1.01161	0.000211851	0.00193204
Os03g0375300	-1.78484	0.000217371	0.00197641
Os03g0183600	-1.1643	0.00022463	0.00202851
Os03g0115000	-1.59519	0.000225326	0.00203168
Os03g0643433	1.26369	0.000228738	0.00205889
Os03g0701100	1.18046	0.000243295	0.002174
Os05g0541500	-1.24028	0.000247068	0.00220416
Os04g0528600	-1.39599	0.000247214	0.00220486
MSTRG.31052	5.67	0.00024947	0.00222378
Os01g0232000	-1.49968	0.000251662	0.00224032
Os05g0556650	-1.55199	0.000252417	0.00224403
Os01g0832600	1.06511	0.000257546	0.00228412
Os03g0267000	1.28296	0.000260413	0.00230523
Os08g0282500	-1.4771	0.000260797	0.00230802
Os11g0210000	-1.14471	0.000262147	0.00231688
Os03g0305550	1.81184	0.0002636	0.00232724
MSTRG.34000	-1.20572	0.000264158	0.0023303
Os11g0245100	-1.40205	0.000266024	0.0023449
Os11g0607000	-1.17497	0.000266842	0.00234961
Os03g0106400	-1.3524	0.000268159	0.00235933
Os07g0123500	-1.25534	0.000269298	0.00236822
Os06g0621900	-1.47472	0.000269544	0.00236963
Os07g0534400	-1.75744	0.00027324	0.00239831
Os06g0150600	-1.54902	0.0002738	0.00240259
Os10g0111700	-1.27823	0.000277955	0.0024339
Os10g0348600	-4.4247	0.000278396	0.00243713
Os09g0275400	-2.80126	0.000278705	0.00243854
Os10g0155700	-1.49635	0.000280904	0.00245261
Os03g0846900	-1.43736	0.000299174	0.00259845
MSTRG.8798	-1.41412	0.000301576	0.00261521
Os02g0105800	-1.21308	0.000303844	0.00263075
Os10g0407100	-1.26558	0.000306916	0.00265458
MSTRG.36794	-1.0168	0.000310661	0.00268347
Os05g0327000	-1.19022	0.000319959	0.00275233
Os01g0104200	1.15287	0.00032553	0.00279591
Os01g0318202	-1.31426	0.000326427	0.00280288
Os03g0141100	6.41433	0.00032726	0.00280786
Os03g0134550	2.83079	0.0003281	0.0028136
Os08g0129600	-1.18257	0.000329773	0.00282649
Os08g0484301	-1.2415	0.000333659	0.00285685
Os01g0869300	-1.27402	0.000334593	0.0028631
Os04g0444300	-1.10877	0.00034305	0.00292518
Os12g0510900	-1.33455	0.000343341	0.00292691
MSTRG.8040	1.32734	0.000344833	0.0029379
Os10g0134250	1.34283	0.000347292	0.00295452
Os11g0602750	1.37063	0.000351418	0.0029835
Os12g0609900	1.91766	0.000359941	0.00304651
Os09g0395400	-1.12826	0.000366474	0.00308998
Os04g0646000	-1.93598	0.000370658	0.00312288
Os08g0190225	4.80383	0.000371023	0.00312516
Os02g0321000	-1.11423	0.000372723	0.00313471
Os01g0351200	-1.12359	0.000375939	0.00315696
Os01g0960200	1.04395	0.000376285	0.00315906
Os02g0568700	1.64063	0.000378891	0.00317852
Os09g0482761	-1.16101	0.000385708	0.00322512
Os01g0765600	-1.09337	0.000403929	0.00336307
Os10g0149100	-1.91506	0.000408046	0.00339224
Os09g0481600	-1.4049	0.000416637	0.00345513
MSTRG.5762	4.91286	0.000416652	0.00345513
Os12g0227400	-1.56602	0.000425152	0.00351071
Os03g0151500	-3.85945	0.000428194	0.00352973
Os04g0664600	1.92202	0.000428201	0.00352973
Os05g0271900	-1.25613	0.000431094	0.0035483
Os02g0687200	-1.44654	0.000436692	0.00358903
Os05g0369700	-1.36961	0.000437955	0.00359722
Os03g0607600	-1.15528	0.000442	0.00362368
MSTRG.19042	1.93019	0.000448069	0.003668
Os04g0659000	-1.95288	0.000454249	0.00371493
Os01g0296700	-1.13376	0.000460644	0.00376167
Os03g0625300	1.32459	0.00047187	0.00383729
Os08g0277300	-1.56379	0.000474476	0.00385635
Os11g0222200	-1.17943	0.000487484	0.00394781
Os04g0653600	-1.00626	0.00049468	0.00399828
Os05g0201300	10.3399	0.000509832	0.00410078
Os10g0454200	-1.36185	0.000511707	0.00411242
Os10g0197700	3.05331	0.000513761	0.00412438
Os06g0527500	1.16922	0.000515507	0.0041354
Os04g0288500	-1.66631	0.00052234	0.00417947
Os03g0388000	-1.2582	0.000522379	0.00417947
Os04g0175400	-1.3782	0.000522407	0.00417947
Os02g0505500	-1.86216	0.000530557	0.00423463
Os08g0450100	-1.41132	0.000533292	0.00425237
Os10g0400500	-9.09803	0.000534436	0.00425944
Os04g0518800	-1.55564	0.000535048	0.0042633
Os06g0147300	1.06168	0.000553792	0.00439682
Os06g0319133	1.21174	0.0005647	0.00447699
Os01g0528300	4.70966	0.000573275	0.00453956
Os07g0142100	-4.30204	0.000577569	0.00456715
Os11g0149300	-1.6984	0.000579125	0.00457714
Os05g0546300	-1.84014	0.000580207	0.0045846
Os04g0261400	-1.36944	0.00058262	0.00460039
Os04g0686800	-1.23054	0.000586675	0.0046291
MSTRG.31629	1.32569	0.000598865	0.00471563
Os07g0153150	2.33676	0.000599172	0.00471649
Os04g0494800	-4.2313	0.000602089	0.00473609
Os02g0753000	-1.69185	0.000604935	0.00475734
Os03g0124500	-1.34599	0.000609425	0.00478471
Os08g0550200	-1.47375	0.000609892	0.00478725
Os06g0654300	-1.06366	0.000610574	0.00479034
Os05g0319700	-1.0551	0.000611318	0.00479391
MSTRG.27270	1.75244	0.000620571	0.00485716
Os11g0223300	2.0805	0.000622109	0.00486703
Os03g0700200	-1.39036	0.000622997	0.00487053
Os05g0169900	-1.16789	0.000623707	0.00487378
MSTRG.2385	1.72987	0.000639788	0.00498653
Os11g0133300	-1.13072	0.000641419	0.00499689
Os04g0634900	-1.83898	0.000645098	0.00501731
Os05g0465800	-1.35253	0.000647607	0.00503093
Os12g0636100	-1.06233	0.000653288	0.00506795
Os02g0811000	-1.54811	0.000658288	0.00509601
Os02g0701700	1.26022	0.000668118	0.00516488
Os12g0501400	-1.76695	0.000669918	0.00517397
Os10g0347000	-1.26507	0.000672901	0.00519339
Os01g0238700	8.60363	0.000701372	0.00538432
Os06g0274875	-1.68824	0.000703931	0.00540272
Os11g0209100	-1.67565	0.000721554	0.00551502
Os04g0689000	-1.09291	0.000738139	0.00562217
Os10g0194300	-1.3832	0.000741288	0.00564116
Os02g0186100	8.96675	0.000742445	0.00564519
Os04g0664500	3.03037	0.000749945	0.00569269
Os09g0345500	-1.09663	0.000753429	0.00571521
Os06g0701700	-1.58045	0.000760506	0.00576099
Os12g0516800	3.55002	0.000761125	0.00576305
Os06g0220600	-1.32463	0.000769668	0.0058158
Os02g0160250	1.01973	0.00077188	0.0058272
Os01g0342900	-2.07829	0.000774663	0.00584423
Os04g0495500	-1.04806	0.000779488	0.00587662
Os09g0482900	-1.61024	0.000783316	0.0059028
MSTRG.18272	-1.53709	0.000787105	0.0059282
Os12g0114400	-1.01097	0.000787223	0.0059282
Os01g0623900	-3.71834	0.000798527	0.00599835
Os03g0729600	1.46561	0.000800437	0.00600862
Os01g0581800	-1.26319	0.000807453	0.00605034
Os06g0122001	-1.16079	0.000822543	0.00615368
Os01g0276300	1.17075	0.000823574	0.00615862
Os01g0601675	-1.51544	0.000826169	0.00617413
Os02g0210600	-1.23501	0.000826207	0.00617413
Os05g0382200	-1.24706	0.000838664	0.00625934
Os06g0207200	1.55947	0.000858678	0.00638945
Os04g0193950	-8.26679	0.000865767	0.00643499
Os09g0395600	-1.30835	0.000866709	0.0064391
Os06g0241400	-3.34801	0.000879497	0.0065166
Os03g0852800	1.40132	0.000881403	0.00652927
Os06g0287200	-1.12538	0.000882796	0.00653813
Os01g0268600	1.19839	0.000903123	0.00667203
Os09g0521300	-9.52552	0.000910562	0.00671977
Os11g0462900	-1.13831	0.000921001	0.00678474
Os05g0371600	-1.065	0.000947412	0.00694692
Os07g0674300	-1.15471	0.000956691	0.00700413
Os04g0656800	-1.0287	0.000958745	0.00701607
Os01g0265000	-1.12317	0.000976409	0.00713302
Os03g0367800	-1.06204	0.000997215	0.00725918
MSTRG.2111	1.21061	0.00101469	0.00737988
Os10g0345600	1.2162	0.00102092	0.00741546
Os04g0380200	-1.77754	0.00102249	0.00742201
Os01g0834125	1.71551	0.00102498	0.00743681
Os09g0551000	1.86318	0.00104266	0.00755351
MSTRG.26729	2.65615	0.00107446	0.0077429
MSTRG.30979	-1.07236	0.00107811	0.0077646
Os04g0557800	-1.68054	0.0010863	0.00781677
Os03g0105000	-1.03778	0.00110242	0.00791047
Os01g0346900	9.2503	0.00111608	0.00799813
Os07g0505300	-1.37117	0.00114421	0.00816622
Os07g0111800	9.82124	0.00115559	0.00824038
Os07g0494800	-1.06759	0.001163	0.00828248
Os01g0870750	8.65464	0.00118066	0.00838126
Os08g0114200	-1.09576	0.00118693	0.008415
Os09g0383300	-1.10226	0.00119422	0.00845947
Os03g0693900	1.22534	0.0011985	0.00848611
Os05g0573200	-1.54689	0.001201	0.00850021
Os12g0610300	-1.0945	0.00120473	0.00852121
Os03g0341000	-1.99247	0.00120821	0.00854034
Os05g0556350	-1.18613	0.00121772	0.00859657
Os07g0194500	-1.45323	0.00123565	0.00871203
Os08g0107800	-1.19186	0.00124244	0.00874876
Os10g0451700	-3.04402	0.00124974	0.00879267
Os11g0539000	-1.8842	0.00128206	0.0089839
Os03g0289850	-9.26366	0.00128352	0.00899221
Os02g0548900	1.82274	0.00129772	0.0090821
Os01g0721800	-4.9102	0.00135482	0.0094253
Os09g0421700	1.73808	0.0013652	0.00949033
Os02g0280500	-1.24782	0.00137846	0.00956849
MSTRG.36338	-1.02607	0.00138398	0.00960077
Os11g0695000	1.50719	0.00142851	0.00987253
Os05g0106500	-1.53216	0.00147309	0.01013
Os10g0579400	-2.45089	0.00148521	0.0102006
Os06g0125000	-1.28351	0.00148695	0.0102105
Os02g0191200	1.28115	0.00149784	0.0102747
Os02g0702300	1.50322	0.00149914	0.0102793
MSTRG.11654	-1.82878	0.00151354	0.0103631
Os06g0579200	-2.39378	0.00151584	0.0103767
Os10g0393900	1.44172	0.00151664	0.01038
Os04g0412800	-1.78938	0.00152679	0.0104409
Os08g0533300	-1.67517	0.00157806	0.010723
Os11g0642400	2.43266	0.00158513	0.01076
Os10g0483400	-3.19967	0.00160346	0.0108622
Os02g0212300	-1.21148	0.00160652	0.0108785
Os11g0139400	-1.3134	0.00161113	0.0109053
Os04g0115200	9.32193	0.00161429	0.0109245
Os05g0356700	-1.26364	0.00162737	0.0109995
Os01g0921100	-1.06459	0.00163475	0.0110427
Os08g0462800	-3.59928	0.0016359	0.0110482
Os06g0639200	-1.27899	0.00163938	0.0110694
Os06g0105300	1.71649	0.00166077	0.0111836
Os07g0162700	-1.28486	0.00168227	0.0112993
Os06g0261300	2.94735	0.00169126	0.0113458
Os01g0201100	1.15703	0.00172055	0.0115051
Os03g0135200	-1.06346	0.00173153	0.0115622
Os01g0922700	-1.78055	0.00173751	0.0115957
Os06g0671150	-1.42545	0.00173878	0.011599
Os08g0156100	-1.15487	0.00174002	0.0116049
Os10g0377000	1.36401	0.00175023	0.0116637
Os05g0119100	1.19037	0.00175333	0.0116772
Os03g0145600	-1.74152	0.00178348	0.0118448
Os04g0161400	-9.5411	0.00178671	0.0118615
Os01g0215500	-1.25288	0.00180436	0.0119584
Os07g0677300	-1.25127	0.00185572	0.0122485
Os04g0298700	-1.24856	0.00186128	0.0122779
Os12g0117300	-1.04968	0.00187163	0.0123349
Os05g0167600	-2.12724	0.00192799	0.0126601
Os12g0258700	1.16393	0.00197108	0.0128971
Os07g0604550	1.50999	0.00198061	0.012934
Os10g0499200	-1.30521	0.00199178	0.0129941
Os12g0231100	-1.00824	0.00201492	0.0131159
Os02g0825850	-10.987	0.00203677	0.0132463
Os09g0384900	2.0565	0.00206085	0.0133711
Os12g0154800	2.39987	0.00206242	0.0133787
Os02g0762200	-1.09564	0.00207294	0.0134312
Os07g0538000	1.11164	0.00208144	0.0134784
Os06g0185800	-1.23237	0.00208753	0.0135099
Os04g0430400	-1.16236	0.00211511	0.0136512
Os12g0171600	-1.17243	0.0021582	0.0138726
Os05g0577000	-1.17858	0.0022223	0.0142158
Os11g0699532	-1.98109	0.00228152	0.0145386
Os05g0527700	9.81432	0.00228488	0.0145516
Os09g0517825	9.26679	0.00228488	0.0145516
Os05g0559350	-1.47451	0.00229012	0.0145766
Os03g0376000	-1.56381	0.00230314	0.014651
Os05g0532500	-1.1933	0.00231047	0.0146892
Os11g0673600	2.24342	0.00232809	0.014787
Os10g0147400	-1.15368	0.00232897	0.0147871
Os01g0745850	-5.51279	0.00234827	0.0148782
Os08g0332100	-1.09298	0.00236068	0.0149454
Os01g0778900	-10.3114	0.00237064	0.014997
Os08g0300501	-4.02199	0.00238943	0.0150929
Os12g0138050	1.05785	0.00240218	0.0151622
Os01g0558700	1.24639	0.00240791	0.0151917
Os11g0661600	-1.15056	0.00244236	0.0153619
Os01g0763900	-1.39775	0.00244316	0.0153619
Os02g0743200	1.01618	0.00246092	0.0154504
Os01g0750400	-9.72962	0.00251539	0.0157477
Os01g0747600	-1.22619	0.00251704	0.015755
MSTRG.6191	-3.88327	0.0025202	0.0157717
Os06g0314600	1.01486	0.00254817	0.0159107
Os02g0178700	-1.09998	0.00254863	0.0159107
Os11g0585200	-1.13975	0.0025841	0.0160988
Os03g0270500	2.6388	0.00258551	0.0161016
Os07g0244200	4.22353	0.00260515	0.0161875
Os01g0303300	1.54931	0.00261859	0.0162536
Os07g0515200	-1.71675	0.00262559	0.01629
Os03g0375900	1.32482	0.00265007	0.0164204
Os03g0346200	1.83219	0.00266491	0.0164909
Os02g0774700	-1.27245	0.00268794	0.0166148
Os03g0719700	1.33444	0.00271611	0.0167545
Os09g0568400	-1.04985	0.00272639	0.0167992
Os02g0598500	1.05209	0.00275124	0.0169366
Os03g0215200	-1.59896	0.0027631	0.0169939
Os04g0436300	-1.03547	0.00276565	0.0170033
Os04g0122000	1.07424	0.00278624	0.0171172
Os02g0110200	-1.05707	0.00283152	0.0173568
Os06g0118075	-1.55969	0.00284934	0.0174467
Os08g0378300	-9.29997	0.00285189	0.0174591
Os03g0336400	-1.00098	0.00288863	0.0176515
Os07g0668100	1.27645	0.00293909	0.0179235
Os01g0142600	1.60311	0.00297784	0.0181165
Os06g0534200	-2.28861	0.00302323	0.0183323
Os07g0676700	-1.33465	0.00307284	0.018555
Os09g0530350	-2.46408	0.00307478	0.0185633
Os01g0765500	-1.14629	0.00312561	0.0188069
Os02g0680500	-1.00938	0.00315235	0.0189337
Os07g0103000	-1.20567	0.00317331	0.0190473
Os09g0495200	-1.14995	0.00317865	0.0190716
Os03g0302800	-1.31746	0.00317908	0.0190716
Os08g0137900	1.04718	0.00318208	0.0190814
Os02g0770500	1.04569	0.00321912	0.0192596
Os08g0246700	1.18744	0.00324269	0.0193831
Os04g0401751	-1.65749	0.0032542	0.0194239
Os02g0629900	-3.37214	0.00325533	0.0194272
Os03g0556600	1.39793	0.00327509	0.0195101
Os04g0442300	-1.01414	0.00329547	0.0196044
Os11g0629100	-1.01248	0.00329565	0.0196044
Os02g0512000	-1.14331	0.00330437	0.0196527
Os04g0226800	-2.2821	0.0033081	0.0196643
Os01g0370200	-1.9676	0.00336627	0.0199494
MSTRG.29065	1.10396	0.00336693	0.0199497
Os09g0471500	-1.15821	0.00338721	0.0200558
Os04g0128001	-1.18375	0.00340977	0.0201604
Os03g0805700	-1.98771	0.003417	0.0201933
Os01g0679500	-1.48178	0.00341985	0.0202055
Os03g0625201	1.22464	0.00348573	0.0205072
Os01g0852800	4.77687	0.00351638	0.0206582
Os01g0869750	4.77687	0.00351638	0.0206582
Os05g0411100	-1.41282	0.00352587	0.0206956
Os03g0830950	2.61931	0.00352696	0.0206984
Os07g0601900	1.4909	0.00360894	0.0210751
MSTRG.2206	-1.1828	0.00362528	0.0211482
Os01g0796000	2.77432	0.00363502	0.0211864
Os01g0364800	-1.05043	0.00370857	0.0215659
Os05g0149500	-1.14971	0.00371754	0.0216029
Os06g0105700	1.14317	0.00377797	0.0219042
Os02g0288400	1.53148	0.00380906	0.0220652
Os07g0501100	-2.5844	0.00383989	0.0222282
Os08g0104400	1.5489	0.00389518	0.0224832
Os01g0237500	-1.23981	0.00390629	0.0225223
Os04g0624800	-2.25288	0.00391522	0.0225659
Os05g0337200	-1.71631	0.00391947	0.0225826
Os03g0165900	-4.40819	0.00395737	0.0227496
MSTRG.2373	1.29303	0.00398691	0.0228924
Os10g0492600	1.65512	0.00400809	0.0229821
Os06g0245900	-1.07849	0.00400821	0.0229821
Os03g0578500	-1.49543	0.00401981	0.0230327
Os02g0650900	1.30213	0.00405873	0.0232156
Os07g0113500	-1.0437	0.00410586	0.0234287
Os03g0355700	-1.2667	0.0041332	0.0235644
Os08g0246100	-1.52472	0.00413704	0.0235782
Os10g0133500	-1.43443	0.00415095	0.0236372
Os04g0423800	-1.15006	0.00417458	0.023735
Os12g0460100	1.00414	0.00417527	0.023735
Os01g0657801	-1.63883	0.00418179	0.023768
Os02g0128000	-1.8633	0.00418503	0.0237782
Os03g0365800	-2.23804	0.00423324	0.0240126
Os03g0739700	1.07867	0.00427477	0.0242011
MSTRG.20632	-1.00237	0.00428243	0.0242279
Os01g0705400	-1.19367	0.00430744	0.0243445
Os01g0973200	-1.22296	0.00432667	0.0244241
Os02g0678800	-1.48672	0.00434823	0.0245124
MSTRG.6242	2.42964	0.00437869	0.0246674
Os04g0475200	-1.47496	0.0043915	0.024727
Os07g0663500	-2.66008	0.00444284	0.024961
Os03g0347500	3.08584	0.00445559	0.0250157
Os10g0126600	-1.38449	0.0044645	0.0250614
Os01g0536400	-1.10023	0.00450842	0.0252588
Os09g0414900	-1.66285	0.00450859	0.0252588
Os05g0587700	-1.80446	0.00451115	0.0252593
MSTRG.21153	1.12919	0.00461689	0.0257601
Os11g0566800	-1.05255	0.00463429	0.0258441
Os12g0420000	-1.19137	0.00464121	0.0258696
Os08g0454600	-1.1784	0.00466974	0.0259981
Os12g0555100	-1.50515	0.00468432	0.0260618
Os03g0280800	-1.27638	0.00470439	0.0261471
Os04g0324100	-1.79038	0.00470655	0.0261548
Os09g0384601	7.70966	0.00472716	0.0262299
Os01g0606200	-10.9974	0.00472719	0.0262299
Os08g0191650	1.50936	0.0047817	0.0264793
Os07g0533900	-1.327	0.00481643	0.0266328
Os02g0664150	1.4197	0.00484488	0.0267503
Os03g0223200	-1.886	0.00487357	0.026867
Os11g0636050	4.82616	0.00497316	0.0273388
Os02g0638200	-1.40465	0.00510834	0.02794
Os05g0163500	1.03554	0.00510866	0.02794
MSTRG.5818	-1.03702	0.00511342	0.027957
Os05g0563550	-1.47069	0.00514026	0.0280899
Os09g0459200	-1.02011	0.00516305	0.0281819
Os01g0760900	-1.07686	0.00516884	0.0282042
Os08g0244500	-1.07647	0.00520853	0.0283695
Os06g0530700	-1.22057	0.00522423	0.0284364
Os05g0545300	1.45936	0.00523493	0.0284759
Os11g0590400	-1.03714	0.00525132	0.0285323
MSTRG.12380	-2.03248	0.00525269	0.0285351
Os05g0177100	-1.13601	0.00529753	0.0287364
Os01g0502700	-1.14076	0.00530447	0.0287599
Os04g0208600	-3.30979	0.00531808	0.0288146
Os03g0188400	-1.27965	0.00537196	0.0290452
Os04g0679600	-8.77479	0.00538456	0.0290654
Os04g0354400	3.71702	0.00539218	0.0290929
Os01g0706200	-1.572	0.00542019	0.029206
Os08g0316900	-1.46293	0.00543119	0.0292558
MSTRG.1988	1.0211	0.00543439	0.0292588
Os12g0282400	-1.16927	0.00546478	0.0293938
Os03g0642300	-1.76913	0.00548979	0.0294996
Os05g0450300	-3.79169	0.00550944	0.0295956
Os12g0551200	1.27606	0.00567384	0.0303119
Os08g0429800	-2.98228	0.00568006	0.0303305
Os02g0189200	-1.18958	0.00573748	0.030583
Os06g0542300	-1.0968	0.00578328	0.030758
Os05g0420900	-1.23331	0.00580627	0.0308555
Os05g0138200	1.67566	0.00581934	0.0308953
Os11g0230700	-8.83815	0.00582841	0.0309385
Os01g0963800	-2.01808	0.00588914	0.0311562
Os07g0674800	-2.2243	0.00589453	0.0311748
Os03g0766100	1.99163	0.00591843	0.0312962
MSTRG.14175	-2.097	0.0059255	0.0313236
Os05g0518750	-9.41363	0.00594664	0.0314054
Os02g0129000	2.99112	0.00597954	0.0315389
Os04g0117300	3.37329	0.00598387	0.0315518
Os09g0517800	-2.00128	0.00606053	0.0318699
Os08g0424700	-1.21924	0.00607902	0.031957
Os09g0564400	4.78072	0.00611496	0.0320799
Os11g0151800	1.01531	0.00618373	0.0323894
Os02g0163400	-1.30482	0.00625145	0.0326926
Os06g0346300	-1.92754	0.00626384	0.0327367
Os01g0136200	1.25248	0.00630096	0.0328893
Os02g0756600	-1.12311	0.00635347	0.0330905
Os09g0520500	-1.2201	0.006381	0.0332032
Os03g0106300	-2.04664	0.00638505	0.0332185
Os05g0326400	-1.29915	0.00641143	0.0333296
Os11g0186300	2.61798	0.00648352	0.0336096
Os05g0552600	-1.84397	0.0065329	0.0338392
Os02g0646200	-1.20936	0.00659016	0.0340666
Os04g0499100	-1.01064	0.00662223	0.0341898
MSTRG.31202	1.61266	0.00665015	0.0343019
Os06g0224650	-1.01999	0.00666207	0.0343474
Os12g0601800	-1.10034	0.00672179	0.0346337
Os12g0115950	1.25835	0.00676355	0.0348273
Os11g0107600	-1.01147	0.00677205	0.0348656
Os08g0177500	-1.70028	0.00682516	0.0350738
Os09g0411600	-1.25936	0.00689179	0.0353396
Os02g0809500	1.37692	0.0069003	0.0353743
Os01g0870201	-2.14747	0.00700762	0.0358152
Os03g0268750	1.3533	0.0070086	0.0358152
Os02g0193100	-3.59188	0.0070121	0.0358237
Os02g0185400	2.17953	0.00705586	0.036025
Os05g0464001	1.20625	0.00715123	0.0364559
Os07g0534100	1.16454	0.00715653	0.0364717
Os07g0439000	-1.03934	0.00717318	0.0365453
Os10g0488850	-1.15172	0.00720935	0.0367127
Os04g0173800	-1.09111	0.00723146	0.0368084
Os10g0402200	-1.03452	0.00724707	0.0368604
Os10g0137100	-1.91099	0.00724725	0.0368604
Os02g0801255	3.22677	0.00726488	0.0369367
Os03g0702400	-1.92626	0.00733612	0.0371985
Os04g0171800	1.08766	0.00743749	0.0376319
Os08g0438501	-1.90369	0.00744948	0.0376697
Os06g0264432	1.27893	0.00751998	0.0379806
Os05g0489800	-1.28498	0.00753483	0.0380375
Os07g0662700	-1.17761	0.00754702	0.0380932
Os07g0645701	-1.42658	0.00756091	0.0381568
Os03g0749650	3.04251	0.00756399	0.0381575
Os03g0693600	8.57743	0.00756549	0.0381575
Os01g0152500	1.10037	0.00759916	0.038304
Os03g0693800	1.28017	0.00764358	0.0384928
Os05g0577200	-1.4721	0.0077931	0.0390856
Os12g0292200	-1.06473	0.00784161	0.0392933
Os07g0124750	-1.2849	0.00803172	0.0400987
Os02g0273900	-2.07726	0.00806012	0.0402001
Os04g0410400	-1.1554	0.00806581	0.0402145
Os03g0655300	-1.27817	0.00816486	0.0406126
MSTRG.11877	1.24737	0.00821065	0.0407914
Os07g0108100	1.79475	0.00825799	0.0409898
Os07g0670100	-1.14069	0.00829365	0.0411176
Os01g0715500	-2.3642	0.00829713	0.0411287
Os07g0410700	-1.34542	0.00832357	0.041229
Os06g0668000	-1.43352	0.00833342	0.0412655
Os03g0725200	-2.60071	0.00834473	0.0413153
Os02g0602000	-1.4187	0.00836239	0.0413781
Os04g0586600	-2.92561	0.0083875	0.0414775
MSTRG.704	-1.10976	0.00853179	0.0420657
Os11g0663100	-1.29262	0.0085771	0.0422703
Os02g0784100	-1.18383	0.00858443	0.0422939
Os04g0556100	-3.56531	0.00859498	0.0423395
Os12g0594950	-2.12786	0.00861299	0.0424156
Os08g0360000	-1.15393	0.00861426	0.0424156
Os04g0552066	3.79814	0.00866344	0.0426325
Os01g0542700	1.08523	0.00875575	0.0430357
MSTRG.9371	-3.22669	0.0087689	0.0430812
Os04g0496000	-1.06451	0.00882472	0.0433298
Os01g0311600	-1.39602	0.00888651	0.0435687
Os06g0109300	-1.65393	0.00908721	0.0443953
Os11g0128500	1.10953	0.00915734	0.0447023
Os05g0519700	1.16527	0.00919456	0.0448537
Os04g0627900	1.22983	0.00928564	0.0452249
Os03g0804100	-1.25967	0.00932739	0.0454016
Os03g0377100	1.95544	0.00935767	0.0455116
Os09g0546700	-3.72647	0.00939332	0.0456556
Os05g0217800	-1.15963	0.00943414	0.0458204
Os09g0551251	-1.85535	0.00945689	0.0459107
Os03g0296500	-1.23992	0.00954436	0.0462474
Os05g0526700	1.01912	0.00955906	0.0463051
Os05g0120900	-1.19684	0.00963058	0.0465632
Os05g0562350	1.1592	0.00963554	0.0465804
Os01g0498300	1.14503	0.00964863	0.0466365
Os05g0531200	-1.89506	0.0096714	0.0467266
Os06g0594200	-2.45906	0.00974243	0.0470082
MSTRG.14155	-1.08703	0.00975115	0.0470434
Os06g0698400	2.27285	0.00976365	0.0470831
Os04g0206500	2.30037	0.00979337	0.0472059
Os03g0121300	-1.89004	0.00985833	0.0474638
Os06g0173800	4.4673	0.00992732	0.0477384
Os10g0509700	-1.89791	0.00998401	0.0479592
Os09g0351700	-1.78478	0.0100541	0.0482176
Os01g0708700	-1.2617	0.0100813	0.0483269
Os03g0654700	1.75929	0.0100879	0.0483515
Os11g0591550	-2.40141	0.010204	0.0487885
Os06g0589900	-9.68883	0.0102496	0.0489851
Os09g0110500	-1.56135	0.0102576	0.0490091
Os02g0710700	-1.55683	0.0102744	0.0490615
Os01g0841700	1.14896	0.0102841	0.0491008
Os05g0208600	5.79874	0.0103364	0.0492675
Os05g0410100	-1.12646	0.0103523	0.0493268
Os03g0699800	-2.08221	0.0104715	0.0498018
Os08g0547951	-7.04849	0.0104929	0.0498967
